# Supplementary material for: Barriers to clinical research in children with inflammatory bowel disease: The patients' perspective
Source: PLoS One. 2018 Nov 8;13(11):e0206965. doi: 10.1371/journal.pone.0206965 (PMC6224089; doi:10.1371/journal.pone.0206965)
Supplement: S1 File — (XLS) [file pone.0206965.s001.xls]

## Sheet: Sheet1
Age at recruitment	Age at recruitment(<7 years=0 and >7 years=1)	Age at diagnosis	Age at diagnosis(<10 years=0 and >10 years=1)	Willing to Participate	Relation to the patient	Answered by	Previous Participation	Declined any previous participation	monthly visit encourage	Blood Sample	Urine Sample	Stool Sample	Tissue Sample	Randomization	Open Label study	Money	Family income/year	Parents together	Spouse Education	Spouse Occupation	Mother Education	Mother Occupation	Parent or Sibling with IBD	IBD type	Duration of Disease	Disease Distribution	Activity Indices	IBD Surgery	Currently Relapse	Immunomodulator	Biologic
16.9	1	13	1	1	2	Independently	1	0	1	1	1	1	1	1	1	2	3	0	0	0	0	0	1	1	3.5	L4	0	1	1	0	1
13.9	1	9	0	0	2	Parent	0	1	1	2	2	2	1	1	2	0	3	0	0	0	0	0	1	1	4	L3	0	1	1	0	0
7.8	1	6	0	0	2	Parent	0	1	1	0	0	0	1	0	0	0	2	0	1	0	1	0	1	0	1	E4	5	1	1	0	0
13.5	1	10	0	0	1	Independently	1	1	2	0	0	0	1	0	0	0	2	0	0	0	0	0	1	1	4	L3+L4	2.5	0	1	1	0
13.4	1	9	0	2	2	Independently	0	2	0	3	1	1	1	1	1	2	3	1	2	1	2	1	1	1	3	L3	2.5	1	1	0	0
16.1	1	15	1	0	0	Independently	0	1	0	0	0	0	1	1	1	0	2	0	1	0	1	0	0	1	0.83	L1	5	1	1	0	0
15.8	1	14	1	2	1	Parent	0	0	1	0	0	1	1	1	1	2	3	0	0	0	0	0	1	1	2.5	L3+P	5	1	1	0	0
14.9	1	13	1	0	1	Parent	0	1	0	0	0	0	0	0	0	0	2	0	0	0	0	0	1	1	2.5	L3+P	0	1	1	0	0
9.8	1	6	0	1	1	Independently	0	1	3	0	0	3	3	1	0	2	2	0	0	0	0	0	1	0	3	L3+P	0	0	1	0	0
10.25	1	9	0	0	1	Independently	1	1	0	0	0	0	1	0	0	2	2	0	1	0	0	0	1	0	2.25	E4	5	1	1	0	0
16.33	1	16	1	2	1	Independently	1	1	1	1	0	0	1	1	1	0	2	0	0	0	0	0	1	1	0.16	L3+P	12.5	1	1	0	0
16.75	1	14	1	0	2	Parent	0	1	0	0	0	0	1	3	3	2	2	1	1	0	0	0	0	1	1.8	L3+P	0	1	1	0	0
14.41	1	14	1	2	1	Parent	0	1	0	0	0	0	0	3	3	0	1	0	0	0	1	0	1	1	0.5	L3	15	1	1	0	0
11.1	1	10	0	0	0	Parent	0	1	0	0	0	0	0	0	0	0	2	0	0	0	0	0	1	1	0.83	L3+L4	2.5	1	1	0	0
15.33	1	11	1	1	0	Parent	1	1	3	0	0	0	3	3	3	2	2	0	0	0	0	0	1	1	4.83	L3+P	12.5	1	1	0	0
13.33	1	10	0	2	2	Independently	0	1	0	0	0	0	3	3	3	2	3	0	1	0	1	0	1	1	5	L3+L4+P	0	1	1	0	0
15.9	1	14	1	0	0	Parent	0	1	0	0	0	0	0	0	0	2	2	0	0	0	0	0	1	0	1.5	E4	0	1	1	0	0
16.75	1	13	1	0	1	Independently	1	1	1	0	0	0	1	0	0	0	3	0	0	0	0	0	0	1	2.91	L3+L4	2.5	1	1	0	1
16.6	1	12	1	3	2	Parent	1	0	1	3	3	0	1	3	3	3	2	0	1	0	1	0	1	0	4.9	E4	0	1	1	0	0
15.41	1	11	1	0	2	Parent	0	1	0	0	0	1	1	1	1	2	3	0	1	0	1	0	0	1	4	L3	15	1	1	0	0
14.08	1	13	1	0	0	Parent	0	1	1	0	0	0	0	3	3	2	2	0	1	0	1	0	1	1	0.83	L4+L1	5	1	1	0	1
15.75	1	11	1	3	0	Independently	1	0	1	1	1	1	1	1	1	2	3	0	1	0	1	0	1	1	4.75	L3+L4+P	0	1	1	0	0
11.5	1	10	0	0	1	Parent	0	1	3	0	0	0	1	1	1	0	1	0	0	0	0	0	1	1	1.5	L3+P	5	1	1	0	0
15	1	12	1	2	2	Independently	1	0	1	0	0	0	0	3	3	2	1	0	1	1	1	1	1	1	4	L3+L4+P	0	1	1	0	0
16.5	1	15	1	0	0	Parent	1	1	1	1	0	0	1	3	3	2	2	1	1	0	0	0	1	0	3.25	E4	5	1	1	0	1
15.6	1	14	1	2	0	Parent	0	1	3	2	3	3	1	3	3	0	2	0	0	0	0	0	1	1	1.07	L3+L4	0	1	1	0	1
15.4	1	10	0	0	1	Independently	0	2	1	0	0	0	1	3	3	2	3	0	0	0	0	0	0	1	5.25	L3	0	1	1	0	1
11.75	1	10	0	0	2	Parent	1	1	1	0	0	0	3	1	1	0	2	0	1	0	1	0	0	1	2.25	L4	10	0	1	0	0
17.6	1	16	1	3	2	Independently	0	1	1	0	0	0	1	1	1	0	2	0	1	0	0	0	1	1	1	L3	35	1	1	0	0
16.6	1	11	1	1	2	Independently	1	1	1	0	0	0	3	1	1	0	2	0	1	0	1	0	1	1	5.08	L3	5	1	1	0	1
15.1	1	5	0	0	2	Independently	0	1	1	1	1	1	1	1	1	1	3	0	1	0	1	0	1	2	9		0	1	1	1	1
16.75	1	16	1	0	1	Parent	1	1	1	0	0	0	0	1	1	0	0	0	1	0	1	0	1	1	5	L4b	5	1	1	0	0
11.25	1	11	1	0	0	Independently	0	1	0	1	1	1	1	3	3	2	2	0	1	0	1	1	1	0	0.25	E3	32.5	1	1	1	1
12.25	2	12	2	1	1	Independently	1	2	1	2	2	2	2	4	4	3	3	1	2	1	2	2	2	1	1.25	E4	33.5	2	2	2	2
13.25	3	13	3	2	2	Independently	2	3	2	3	3	3	3	5	5	4	4	2	3	2	3	3	3	2	2.25	E5	34.5	3	3	3	3
14.25	4	14	4	3	3	Independently	3	4	3	4	4	4	4	6	6	5	5	3	4	3	4	4	4	3	3.25	E6	35.5	4	4	4	4
15.25	5	15	5	4	4	Independently	4	5	4	5	5	5	5	7	7	6	6	4	5	4	5	5	5	4	4.25	E7	36.5	5	5	5	5
16.25	6	16	6	5	5	Independently	5	6	5	6	6	6	6	8	8	7	7	5	6	5	6	6	6	5	5.25	E8	37.5	6	6	6	6
17.25	7	17	7	6	6	Independently	6	7	6	7	7	7	7	9	9	8	8	6	7	6	7	7	7	6	6.25	E9	38.5	7	7	7	7
18.25	8	18	8	7	7	Independently	7	8	7	8	8	8	8	10	10	9	9	7	8	7	8	8	8	7	7.25	E10	39.5	8	8	8	8
19.25	9	19	9	8	8	Independently	8	9	8	9	9	9	9	11	11	10	10	8	9	8	9	9	9	8	8.25	E11	40.5	9	9	9	9
20.25	10	20	10	9	9	Independently	9	10	9	10	10	10	10	12	12	11	11	9	10	9	10	10	10	9	9.25	E12	41.5	10	10	10	10
21.25	11	21	11	10	10	Independently	10	11	10	11	11	11	11	13	13	12	12	10	11	10	11	11	11	10	10.25	E13	42.5	11	11	11	11
4.08	0	2.6	0	0	0	Parent	1	0	1	1	1	1	1	1	1	1	2	0	1	0	1	0	1	0	1.5	E4	10	0	1	0	0
15.25	1	15.25	1	1	0	Parent	0	1	1	1	1	1	1	1	1	1	3	0	0	0	1	0	1	1	0.08	L3+L4+P	47.5	1	1	0	0
14.6	1	14	1	0	1	Parent	0	0	1	0	1	1	1	1	1	0	2	0	1	0	1	0	1	0	0.08			1	1	0	0
9.08	1	8	0	0	0	Parent	0	1	3	0	0	0	3	3	3	2	2	0	0	0	0	0	1	1	0.08	E4	30	1	1	1	1
15.6	1	15	1	0	2	Independently	1	1	0	0	0	1	0	3	3	0	2	0	1	1	0	0	1	0	0.33	E3	0	1	1	1	1
14.33	1	13	1	0	2	Independently	0	1	1	1	1	1	1	3	3	0	3	0	0	0	0	0	1	1	1.6	L4	0	1	1	0	1
16.9	1	16	1	0	2	Independently	1	1	1	1	0	0	1	3	3	0	3	0	1	0	0	0	1	0	0.4	E4		1	1	1	1
13.8	1	9	0	0	2	Independently	1	1	1	1	1	1	1	1	1	3	3	1			0	1	1	0	3.9	E3	0	1	1	1	1
14.6	1	12	1	0	0	Independently	1	1	0	0	0	0	3	3	3	2	1	0	1	0	1	0	1	0	2.4		0	1	1	0	1
14.5	1	12	1	0	2	Independently	1	1	0	0	0	0	1	1	1	0	3	0	1	0	1	0	0	0	1.7	E3	0	1	1	1	1
12.5	1	12	1	0	2	Parent	0	1	0	0	0	0	0	3	3	0	3	0	1	0	1	0	1	1	0.33	L3	5	0	1	0	0
14	1	10	0	0	0	Independently	0	1	1	0	0	1	1	3	3	2	3	0	1	0	1	0	1	0	4	E3	0	1	1	1	1
14.9	1	13	1	0	2	Independently	0	1	1	3	3	3	1	1	1	2	2	0	0	0	0	0	1	1	0.9	L3+L4	0	1	1	0	1
7.5	1	6	0	0	2	Parent	1	1	1	0	0	1	0	3	3	2	0	0	1	0	1	0	1	0	0.9	E3	10	1	1	1	1
15.5	1	13	1	0	2	Independently	0	1	1	0	0	1	1	2	2	0	2	1	0	0	0	0		0	5.75	E3	0	1	1	0	1
14.75	1	13	1	0	2	Independently	1	1	1	0	0	1	1	1	1	2	3	1			1	0	1	0	1.6	L3+L4		1	1	0	0
15.75	1	11	1	0	2	Parent	0	1	1	0	0	0	0	3	3	0	1	0	1	0	1	0	1	0	0.08	L3+L4		1	1	0	0
14.9	1	10	1	0	2	Independently	1	1	1	0	0	1	1	0	0	0	3	0	1	0	1	0	1	0	4.8	E4	0	1	1	0	1
14.25	1	14	1	0	2	Independently	0	1	1	0	0	0	1	1	1	2	3	1			1	0	1	0	0.9	E4	0	1	1	0	0
10.33	1	8	0	0	0	Independently	0	1	1	0	0	0	3	3	3	0	3	0	1	0	1	0	1	1	1.5	L3+L4	0	1	1	0	0
16	1	14	1	0	0	Independently	0	1	0	0	0	0	0	0	0	0	2	0	0	0	0	0	1	0	1.75	E4	0	1	1	1	1
13.25	1	13.25	1	0	2	Independently	0	1	1	1	0	0	1	1	1	2	3	0	1	0	1	0	1	1	1.5	L3+L4	12.5	1	0	0	1
15.75	1	14.75	1	1	2	Parent	0	1	0	0	0	0	1	1	1	2	2	1			1	0	1	0	0.08	E4	95	1	0	0	1
10.25	1	5	0	2	1	Parent	1	1	0	0	0	0	1	1	1	2	2	1	0	1	0	1	0	0	3.6	E3	0	1	1	0	1
11.25	1	4	0	0	0	Independently	1	0	1	0	0	0	1	1	1	2	3	0	1	0	1	0	1	0	7	E2	10	1	1	1	1
11.75	1	9	0	0	2	Independently	0	1	3	0	0	0	3	3	3	0	1	1			0	0	1	0	3.3	E4	10	1	1	1	1
16.3	1	14	1	0	2	Independently	0	1	1	0	0	0	1	1	1	1	2	0	1	0	1	0	1	1	1.5	L3+L4	0	1	1	0	0
15.6	1	15	1	0	2	Independently	1	1	0	0	1	1	0	3	3	0	3	0	1	0	1	0	1	0	0.08	E3	5	1	1	1	1
14.75	1	14	1	0	2	Independently	0	1	0	0	0	0	1	0	0	0	1	0	1	0	1	0	1	1	0.08	L3+P		1	1	0	0
15.6	1	12	1	0	2	Independently	0	1	0	0	0	0	1	1	1	2	2	0	1	0	1	0	1	0	3.6	E3	10	1	1	1	1
10.75	1	9	0	0	2	Parent	0	1	1	1	1	1	1	1	1	2	3	0	0	0	0	0	1	0	0.75	E2	0	1	1	0	0
17.25	1	16	1	0	2	Parent	0	1	1	1	1	1	1	1	1	2	2	0	1	0	0	0	1	0	0.6	E1	5	1	1	1	1
16.5	1	16	1	0	2	Independently	0	1	1	0	0	0	1	1	1	0	2	0	0	0	1	0	1	1	0.08	L3		1	1	1	1
17.08	1	15	1	0	2	Independently	0	1	0	0	0	0	1	1	1	3	2	0	0	0	0	0	1	0	3.08	E3	0	0	1	1	1
17.08	1	8	0	0	2	Independently	0	1	1	0	0	0	0	0	0	0	3	1	1	0	0	0	1	1	7.1	L3+L4	0	1	1	1	0
17.1	1	15	1	0	2	Independently	1	0	1	0	1	1	1	3	3	3	3	0	0	0	0	0	1	1	0.25	E4	5	1	1	1	1
13.6	1	11	1	0	2	Parent	0	0	1	0	0	1	1	1	1	2	0	1			0	0	1	0	2	E4	10	1	0	1	1
13.1	1	6	0	0	2	Parent	1	1	1	1	1	1	1	1	1	0	2	0	0	0	1	0	1	1	6.06	L3+L4+P	5	1	1	0	0
12	1	10	1	0	0	Parent	0	1	1	0	0	0	3	3	3	0	2	0	0	0	0	0	1	1	1.8	E2	0	1	1	0	0
15.1	1	13	1	0	2	Independently	0	1	0	0	0	0	3	3	3	0	2	0	0	0	0	0	1	0	1.6	E4	0	1	1	0	0
12.1	1	9	0	0	0	Parent	1	1	0	0	0	0	1	1	1	3	2	0	0	0	0	0	1	1	2.9	L3+L4+P	15	1	0	1	0
17.08	1	16	1	0	2	Parent	1	0	1	0	0	0	1	1	1	2	2	1	0	0	0	0	1	0	0.5	E3	0	1	1	1	1
6.6	0	3	0	0	0	Independently	0	1	1	1	0	1	1	1	1	2	1	0	1	0	1	0	1	0	4.6	E3	10	1	0	1	1
13	1	9	0	0	2	Parent	0	1	1	0	0	0	0	0	0	0	1	0	1	0	1	0	1	0	4.08	E4	0	1	1	0	1
10.6	1	9	0	0	2	Independently	0	1	1	0	0	0	1	1	1	2	3	1			1	0	1	0	0.8	E4	0	1	1	1	1
15.9	1	11	1	0	1	Independently	0	1	0	0	0	0	0	0	0	0	2	1	1	0	0	0	1	0	4.25	E2	5	1	1	0	1
13.8	1	5	0	0	1	Independently	1	1	0	0	0	0	1	1	1	0	2	0	1	0	1	0	1	0	8	E4	5	1	1	0	1
12.25	1	9	0	0	1	Independently	0	1	3	0	0	0	1	1	1	0	2	0	0	0	1	0	0	1	3.2	L3+L4	0	1	1	0	0
16.5	1	11	1	2	2	Independently	1	1	1	0	1	1	1	1	1	0	3	1			1	0	1	1	5.5	L4	0	1	1	0	1
13.9	1	9	0	0	0	Parent	2	1	0	0	0	0	1	1	1	0	2	0	0	0	0	0	1	1	4.3	L3 + L4	0	1	1	0	0
11.8	1	5	0	0	1	Parent	1	1	1	1	1	1	1	1	1	0	3	1	0	1	1	1	1	0	6.4	E3	5	1	1	1	1
12.08	1	11	1	0	0	Parent	0	1	0	0	0	0	1	0	0	0	3	0	0	0	0	0	1	1	0.3	L3+L4	27.5	1	0	0	1
13.25	1	10	0	0	0	Parent	0	0	0	0	0	1	0	0	0	2	3	0	0	0	1	0	1	0	2.4	E4	0	1	1	0	0
13.7	1	13.7	1	0	2	Parent	1	1	1	0	0	0	1	1	1	0	3	1	1	0	1	1	1	1	3.1	L3+L4	0	1	1	0	0
16.75	1	16.75	1	0	1	Independently	1	1	0	0	0	0	0	0	0	2	2	2	0	0	0	0	1	1	0.8	L3+L4	32.5	1	0	0	0
14.08	1	12.3	1	0	2	Parent	0	1	1	0	1	1	1	1	1	0	1	0	1	1	0	0	1	0	1.75	E4	0	1	1	1	1
15.4	1	15.6	1	0	2	Parent	1	1	1	0	0	1	1	3	3	0	2	0	0	0	0	0	1	1	0.1	L3+L4	2.5	1	1	0	1
14.1	1	14.2	1	1	2	Parent	0	1	1	0	0	0	1	1	1	0	2	0	1	0	1	0	1	1	0.08	L3+L4	57.5	1	0	0	0
15.9	1	16	1	1	2	Parent	0	0	1	0	1	1	1	1	1	2	3	0	0	1	0	0	1	1	0.2	L3+L4	22.5	1	0	0	0
10.1	1	10	0	0	2	Parent	0	1	4	1	0	0	1	1	1	0	0	2	0	0	1	0	1	1	0.08	L3+L4	60	1	1	0	0
13.6	1	13	1	0	2	Parent	0	0	1	0	1	1	1	1	1	2	2	0	0	0	0	0	1	1	0.08	L3+L4+p	17.5	1	1	0	0
16.2	1	16	1	0	2	Independently	0	1	1	0	0	0	1	3	3	2	3	0	1	0	0	0	1	0	0.2	E4	10	1	1	1	1
8.5	1	8	0	2	1	Parent	0	0	1	0	0	0	1	1	1	0	3	0	1	0	1	0	1	1	0.6	L2	0	1	1	0	0
16.6	1	16.3	1	0	2	Independently	0	1	0	0	0	0	1	2	2	1	1	1	1	0	0	0	1	0	0.25	E4	0	1	1	1	1
14.6	1	8	0	2	2	Parent	1	1	1	0	1	1	1	1	1	3	2	0	0	0	1	0	0	0	8.6	E4	0	1	1	1	1
3.4	0	3.4	0	0	0	Independently	0	1	0	1	0	0	1	0	0	2	2	0	0	0	0	0	1	0	0.08	E2	15	1	0	0	1
10.5	1	12	1	1	0	Parent	1	1	3	3	3	3	1	1	1	0	3	0	0	0	0	1	1	0	1.3	E4	45	1	0	1	1
3.25	0	3.25	0	0	2	Parent	0	1	0	0	0	0	0	0	0	2	1	0	0	0	1	1	1	0	0.08	E4	0	1	1	1	1
6	0	6	0	0	0	Parent	0	1	1	1	0	0	1	0	0	2	2	2	0	0	0	0	0	1	0.25	L3	10	1	1	0	1
4.25	0	2	0	1	2	Parent	1	0	1	0	3	1	1	1	1	2	2	3	1	1	1	0	1	1	2.5	L4	2.5	1	1	1	1
13.8	1	13.75	1	1	0	Parent	0	1	1	1	1	1	1	1	1	0	2	0	0	0	0	0	0	0	0.1	L4+L3	0	1	1	1	1
6.6	0	14	1	1	2	Parent	0	0	0	0	1	1	1	1	1	0	1	1	1	0	1	0	1	0	7.6	L3	0	0	1	1	1
15	1	15	1	0	2	Parent	0	0	1	0	0	0	1	1	1	2	2	3	0	1	0	1	1	1	0.08	L1	2.5	1	1	0	1
14.6	1	15	1	0	2	Parent	0	1	0	0	0	0	0	0	0	2	2	0	1	0	0	0	1	1	0.08	L4	10	1	1	1	1
13.08	1	12.75	1	0	0	Parent	0	1	1	0	0	0	0	0	0	3	2	0	0	0	0	0	1	0	0.25	E3	0	1	1	1	1
